# Supplementary material for: Exploring the Catalytic Efficiency of Lithium Bis(trimethylsilyl)amide (LiHMDS) in Lactide Polymerization
Source: Polymers (Basel). 2025 Feb 6;17(3):429. doi: 10.3390/polym17030429 (PMC11821231; doi:10.3390/polym17030429)
Supplement: Supplementary file 1 [file polymers-17-00429-s001.zip]

Archive with 1 entries (1 files):
- polymers-3389888-supplementary.pdf
